# Supplementary material for: Salicylic Acid Protects Sweet Potato Seedlings from Drought Stress by Mediating Abscisic Acid-Related Gene Expression and Enhancing the Antioxidant Defense System
Source: Int J Mol Sci. 2022 Nov 26;23(23):14819. doi: 10.3390/ijms232314819 (PMC9736078; doi:10.3390/ijms232314819)
Supplement: Supplementary file 1 [file ijms-23-14819-s001.zip]

Archive with 1 entries (1 files):
- ijms-2023802-supplementary.pdf
